# Supplementary material for: Computational reverse chemical ecology: Virtual screening and predicting behaviorally active semiochemicals for Bactrocera dorsalis
Source: BMC Genomics. 2014 Mar 19;15:209. doi: 10.1186/1471-2164-15-209 (PMC4003815; doi:10.1186/1471-2164-15-209)
Supplement: Additional file 4 — In silico analysis of 25 semiochemicals docked with OBP and the outputs by the “Docking Server”. [file 1471-2164-15-209-S4.xls]

## Sheet: Sheet1
	Compound	Free Energy of Binding	Kd values in nM	vdW + Hbond + desolv Energy	Electrostatic Energy	Total Intermolecular Energy	Frequency	Interaction Surface
	Ethanol	-2.43 kcal/mol	1653	-2.68 kcal/mol	-0.05 kcal/mol	-2.73 kcal/mol	90%	185.118
	Ethyl Acetate	-3.01 kcal/mol	6240	-3.65 kcal/mol	+0.05 kcal/mol	-3.60 kcal/mol	20%	245.811
	3-Methyl-1-butanol	-3.12 kcal/mol	5200	-3.97 kcal/mol	-0.04 kcal/mol	-4.01 kcal/mol	60%	306.142
	Butylmethyl Ether	-3.16 kcal/mol	4790	-3.42 kcal/mol	-0.04 kcal/mol	-3.46 kcal/mol	100%	296.005
	3-Hydroxy-2-butanone	-3.24 kcal/mol	4240	-3.45 kcal/mol	-0.02 kcal/mol	-3.47 kcal/mol	30%	316.635
	Diethyl Succinate	-3.28 kcal/mol	3940	-5.31 kcal/mol	-0.02 kcal/mol	-5.33 kcal/mol	80%	536.869
	Ethyl Methacrylate	-3.34 kcal/mol	3590	-4.19 kcal/mol	-0.03 kcal/mol	-4.22 kcal/mol	50%	383.711
	Heptane	-3.42 kcal/mol	3110	-4.56 kcal/mol	+0.00 kcal/mol	-4.56 kcal/mol	80%	361.012
	Ethyl crotonate	-3.53 kcal/mol	2560	-4.43 kcal/mol	+0.01 kcal/mol	-4.42 kcal/mol	90%	364.203
	Ethyl tiglate	-3.90 kcal/mol	1370	-4.78 kcal/mol	+0.00 kcal/mol	-4.78 kcal/mol	40%	398.305
	Ethyl-hexenoate	-3.92 kcal/mol	1330	-5.38 kcal/mol	+0.02 kcal/mol	-5.36 kcal/mol	40%	465.037
	1-Octan-3-ol	-4.01 kcal/mol	1140	-5.73 kcal/mol	-0.02 kcal/mol	-5.75 kcal/mol	30%	420.832
	Phenylethyl Alcohol	-4.12 kcal/mol	957.11	-4.95 kcal/mol	-0.05 kcal/mol	-5.00 kcal/mol	40%	358.719
	Ethyl Sorbate	-4.21 kcal/mol	813.61	-5.36 kcal/mol	+0.01 kcal/mol	-5.35 kcal/mol	70%	458.407
	Gamma-Octalactone	-4.49 kcal/mol	514.98	-5.33 kcal/mol	-0.02 kcal/mol	-5.34 kcal/mol	30%	455.736
	Myrcene	-4.84 kcal/mol	284.22	-5.99 kcal/mol	-0.00 kcal/mol	-5.99 kcal/mol	40%	510.959
	Cis-Ocimene	-4.89 kcal/mol	262.26	-5.73 kcal/mol	-0.00 kcal/mol	-5.74 kcal/mol	10%	503.922
	Ocimene	-5.00 kcal/mol	214.55	-5.88 kcal/mol	+0.00 kcal/mol	-5.87 kcal/mol	90%	491.401
	Benzothiazole	-5.01 kcal/mol	211.88	-4.98 kcal/mol	-0.03 kcal/mol	-5.01 kcal/mol	20%	329.279
	p-Cymene	-5.26 kcal/mol	139.29	-5.56 kcal/mol	+0.00 kcal/mol	-5.56 kcal/mol	90%	475.954
	a-Terpinolene	-5.44 kcal/mol	102.41	-5.44 kcal/mol	-0.00 kcal/mol	-5.44 kcal/mol	90%	487.802
	Allo-Ocimene	-5.45 kcal/mol	101.87	-6.04 kcal/mol	-0.00 kcal/mol	-6.04 kcal/mol	60%	485.265
	3-Carene	-5.51 kcal/mol	91.58	-5.51 kcal/mol	+0.00 kcal/mol	-5.51 kcal/mol	100%	448.115
	Ethyl deconate	-5.90 kcal/mol	47.22	-6.53 kcal/mol	+0.02 kcal/mol	-6.51 kcal/mol	90%	517.46
	Methyl euganol	-5.63 kcal/mol	74.50 uM	-5.90 kcal/mol	-0.03 kcal/mol	-5.93 kcal/mol	90%	529.029
	The above describes the default scoring functions of "Docking server"
	Kd: Dissociation constant
