# Supplementary material for: Computational reverse chemical ecology: Virtual screening and predicting behaviorally active semiochemicals for Bactrocera dorsalis
Source: BMC Genomics. 2014 Mar 19;15:209. doi: 10.1186/1471-2164-15-209 (PMC4003815; doi:10.1186/1471-2164-15-209)
Supplement: Additional file 5 — Consolidated data of behavioural, in vitro and in silico experiments. [file 1471-2164-15-209-S5.xls]

## Sheet: Priliminary Results
Compounds	T1	T2	T3	T4	T5	T6	T7	T8	T9		C1	C2	C3	C4	C5	C6	C7	C8	C9
Ethanol	3	5	2	3	3	2	4	4	3		0	0	1	0	0	2	0	1	1
Ethyl acetate	4	5	5	6	5	3	3	5	7		0	1	1	0	0	0	0	1	0
3-Methyl-1-butanol	7	6	7	5	3	2	3	2	5		3	1	0	0	1	1	1	0	0
Butylmethyl ether	8	8	9	7	8	4	8	5	3		0	0	0	1	1	1	0	0	0
3-Hydroxy-2-butanone	7	8	7	5	7	8	7	6	5		0	1	2	0	1	0	1	1	0
Ethyl Methacrylate	8	5	5	5	5	9	9	5	6		0	1	1	1	1	0	0	0	1
Heptane	10	10	9	8	9	9	9	8	8		0	1	1	0	0	1	0	1	1
Ethyl crotonate	12	10	10	12	12	9	13	11	12		0	0	0	0	1	0	0	0	0
Ethyl hexenoate	9	10	7	9	10	10	12	10	9		0	1	1	2	0	0	0	1	0
1-Octen-3-ol	10	12	8	10	12	12	12	13	10		0	0	0	0	0	1	1	1	0
Phenylethyl alcohol	5	8	7	8	12	14	9	11	15		1	0	0	0	0	0	0	1	0
Ethyl sorbate	13	15	18	13	17	15	17	12	11		3	0	1	0	1	0	1	1	1
Gamma-octalactone	19	19	21	19	12	18	19	16	18		0	0	0	0	0	0	1	0	1
Myrcene	20	18	14	20	23	18	19	20	20		0	3	0	1	0	0	1	0	0
Ethyl decanote	15	19	17	15	21	20	21	20	20		2	2	0	0	0	1	0	0	0
Cis-ocimene	21	23	21	21	25	23	23	23	23		0	0	0	0	2	0	1	0	1
Ocimene	22	23	22	22	24	24	22	24	26		0	1	0	1	0	0	0	0	1
Benzothiazole	24	24	25	18	23	20	19	23	28		1	0	0	1	0	0	0	1	0
p-Cymene	19	21	19	23	28	21	28	26	25		0	0	0	1	0	0	0	1	0
Alpha-Terpinolene	20	22	24	24	24	25	25	25	27		0	1	2	0	0	0	0	1	1
Allo-Ocimene	29	28	28	25	26	28	28	21	28		0	0	1	0	0	0	1	2	0
3-Carene	27	28	28	27	23	28	27	28	28		0	1	1	0	1	1	1	1	0
Methyl euganol	29	29	30	29	30	32	30	32	29		1	0	0	0	1	0	0	0	0
Ethyl tiglate	8	9	8	10	8	9	10	8	7		0	0	0	0	1	0	1	3	2
Diethyl succinate	8	8	10	8	6	5	5	5	6		0	0	1	0	1	1	0	0	0
T = Respondents; C = Non-respondents

## Sheet: Final Data
RESULTS
Compounds	Respondents	Non-respondents	Attraction Index	% Attraction	SD	Free binding energy	Experimental Kd Value in nM	In silico Kd Value nM
Ethanol	3.22222	36.7778	-0.838889	6.66667	0.971825	-2.43	2603	1653
3-Methyl-1-butanol	4.44444	35.5556	-0.777778	9.16667	2.00693	-3.12	4769	5200
Ethyl acetate	4.77778	35.2222	-0.761111	11.1111	1.30171	-3.01	5810	6240
Ethyl Methacrylate	6.33333	33.6667	-0.683333	14.4444	1.80278	-3.34	3846	3590
3-Hydroxy-2-butanone	6.66667	33.3333	-0.666667	15	1.11803	-3.24	4014	4240
Butylmethyl ether	6.66667	33.3333	-0.666667	15.8333	2.12132	-3.16	4503	4790
Diethyl succinate	6.77778	33.2222	-0.661111	16.1111	1.7873	-3.28	3976	3940
Ethyl tiglate	8.55556	31.4444	-0.572222	19.4444	1.01379	-3.9	2991	1370
Heptane	8.88889	31.1111	-0.555556	20.8333	0.781736	-3.42	3421	3110
Ethyl hexenoate	9.55556	30.4444	-0.522222	22.5	1.33333	-3.92	2873	1330
Phenylethyl alcohol	9.88889	30.1111	-0.505556	24.1667	3.33333	-4.12	2395	957.11
1-Octen-3-ol	11	29	-0.45	26.6667	1.58114	-4.01	2421	1140
Ethyl crotonate	11.2222	28.7778	-0.438889	27.7778	1.30171	-3.53	3048	2560
Ethyl sorbate	14.5556	25.4444	-0.272222	34.1667	2.45515	-4.21	2041	813.61
Gamma-octalactone	17.8889	22.1111	-0.105556	44.1667	2.57121	-4.49	1894	514.98
Ethyl decanote	18.6667	21.3333	-0.0666667	45.2778	2.39792	-4.87	1219	269.71
Myrcene	19.1111	20.8889	-0.0444444	46.3889	2.42097	-4.84	1569	284.22
Cis-ocimene	22.5556	17.4444	0.127778	55.2778	1.33333	-4.89	1188	262.26
Benzothiazole	22.6667	17.3333	0.133333	55.8333	3.16228	-5.01	1030	211.88
Ocimene	23.2222	16.7778	0.161111	57.2222	1.39443	-5	1121	214.55
p-Cymene	23.3333	16.6667	0.166667	57.7778	3.57071	-5.26	1003	139.39
Alpha-Terpinolene	24	16	0.2	58.6111	2	-5.44	899	102.41
Allo-Ocimene	26.7778	13.2222	0.338889	65.8333	2.48886	-5.45	892	101.87
3-Carene	27.1111	12.8889	0.355556	66.1111	1.61589	-5.51	966	91.58
Methyl euganol	30	75	0.5	74.4444	1.11444	-5.63	683	74.5
	SD: Standard deviation
	Kd: Dissociation constant
	Mean values are the replicates of nine independent experiments
